# Supplementary material for: Long-Term Diet Quality and Risk of Diabetes in a National Survey of Chinese Adults
Source: Nutrients. 2022 Nov 16;14(22):4841. doi: 10.3390/nu14224841 (PMC9695385; doi:10.3390/nu14224841)
Supplement: Supplementary file 1 [file nutrients-14-04841-s001.zip]

Archive with 1 entries (1 files):
- nutrients-supplementary-Proofreading.pdf
